# Supplementary material for: Serum Metabolic Correlates of the Antibody Response in Subjects Receiving the Inactivated COVID-19 Vaccine
Source: Vaccines (Basel). 2022 Nov 9;10(11):1890. doi: 10.3390/vaccines10111890 (PMC9699138; doi:10.3390/vaccines10111890)
Supplement: Supplementary file 1 [file vaccines-10-01890-s001.zip]

Archive with 3 entries (3 files):
- Supplement dataset 1.xlsx
- Supplement dataset 2.xlsx
- Supplementary materials_revised.pdf
