# Supplementary material for: Serum Metabolic Correlates of the Antibody Response in Subjects Receiving the Inactivated COVID-19 Vaccine
Source: Vaccines (Basel). 2022 Nov 9;10(11):1890. doi: 10.3390/vaccines10111890 (PMC9699138; doi:10.3390/vaccines10111890)
Supplement: Supplementary file 1 [file vaccines-10-01890-s001.zip › Supplement dataset 1.xlsx]

## Sheet: Sheet1
name	subclass	kegg	Antibody_P
Triethylenemelamine	1,3,5-triazines	C08737	0.0160747
2-hydroxy-2-[4-hydroxy-3-(3-methylbut-2-en-1-yl)phenyl]acetic acid	1-hydroxy-2-unsubstituted benzenoids	C12457	0.0440226
6-Methoxymellein	2-benzopyrans	C02381	0.0142743
Perfluorooctanoic acid	Alkyl fluorides	0	0.0114878
Hexylamine	Amines	C08306	0.0258425
Glutamyltryptophan	Amino acids, peptides, and analogues	0	0.019575
gamma-Glutamylphenylalanine	Amino acids, peptides, and analogues	0	0.0151773
N-Decanoylglycine	Amino acids, peptides, and analogues	0	0.0398175
Prolyl-Valine	Amino acids, peptides, and analogues	0	0.0493244
Histidylproline diketopiperazine	Amino acids, peptides, and analogues	0	0.00950605
Isoleucyl-Hydroxyproline	Amino acids, peptides, and analogues	0	0.01201
D-Ornithine	Amino acids, peptides, and analogues	C00515	0.0373702
Alanyl-Leucine	Amino acids, peptides, and analogues	0	0.0448851
Penicilloic acid	Amino acids, peptides, and analogues	0	0.00456317
(R)-S-lactoylglutathionate(1-)	Amino acids, peptides, and analogues	0	0.0208592
Gluten exorphin B5	Amino acids, peptides, and analogues	0	0.0257285
3-[2-hydroxy-3-(sulfooxy)phenyl]propanoic acid	Arylsulfates	0	0.045726
hexylresorcinol	Benzenediols	0	0.0100396
Monoisobutyl phthalic acid	Benzoic acids and derivatives	0	0.0270325
Phthalic acid Mono-2-ethylhexyl Ester	Benzoic acids and derivatives	C03343	0.0370603
Phthalic acid	Benzoic acids and derivatives	C01606	0.0141146
Benzonatate	Benzoic acids and derivatives	0	0.0446438
Citbismine A	Benzoquinolines	0	0.0157078
3-hydroxy-2-methylpropanoic acid	Beta hydroxy acids and derivatives	C06001	0.0185373
4-cholesten-7α,12α,24-triol-3-one	Bile acids, alcohols and derivatives	0	0.00568965
Biliverdin	Bilirubins	C00500	0.0338095
[1-(2H-1,3-benzodioxol-5-yl)-3-(4-methoxy-1-benzofuran-5-yl)-3-oxopropoxy]sulfonic acid	Butyrophenones	0	0.0289473
Diketogulonic acid	Carbohydrates and carbohydrate conjugates	C04575	0.0258394
Furaneol 4-(6-malonylglucoside)	Carbohydrates and carbohydrate conjugates	0	0.0127872
6-Phosphogluconic acid	Carbohydrates and carbohydrate conjugates	C00345	0.0364836
Imidazoleacetic acid ribotide	Carbohydrates and carbohydrate conjugates	C04437	0.0443127
N-Acetylgalactosamine 4-sulfate	Carbohydrates and carbohydrate conjugates	C16265	0.03804
(Z)-3-Hexenal	Carbonyl compounds	C16310	0.0193643
(E)-2-octenal	Carbonyl compounds	0	0.00849611
4-Hydroxy-3-(3-methyl-2-butenyl)acetophenone	Carbonyl compounds	C10702	0.0474981
Lupulone	Carbonyl compounds	C10706	0.0392413
4-(2-Aminophenyl)-2,4-dioxobutanoic acid	Carbonyl compounds	C01252	0.0197042
4-Methyl-4-penten-2-one	Carbonyl compounds	0	0.0271805
Kobusone	Carbonyl compounds	0	0.0232861
Isophorone	Carbonyl compounds	C14743	0.0215237
1-Phenyl-1,3-eicosanedione	Carbonyl compounds	0	0.0205649
(E)-2-(2-Octenyl)cyclopentanone	Carbonyl compounds	0	0.025523
N8-Acetylspermidine	Carboximidic acids	C01029	0.0179879
Hexyl acetate	Carboxylic acid derivatives	0	0.0480519
{3-[3-(3,4-dihydroxyphenyl)-3-oxoprop-1-en-1-yl]-6-hydroxy-2-methoxyphenyl}oxidanesulfonic acid	Chalcones and dihydrochalcones	0	0.0256039
5-Methyltetrahydropteroyltri-L-glutamate	Cholestane steroids	C04489	0.0371629
3,4,5-trihydroxy-6-[(3-phenylprop-2-enoyl)oxy]oxane-2-carboxylic acid	Cinnamic acid esters	0	0.0422027
8,9-DiHETrE	Eicosanoids	C14773	0.0157602
6-Keto-decanoylcarnitine	Fatty acid esters	0	0.0294432
Methyl 2-undecynoate	Fatty acid esters	0	0.0383186
5,9:6,9-Diepoxy-3-megastigmene	Fatty acid esters	0	0.0370923
Allyl undecylenate	Fatty acid esters	0	0.0370173
Glyceryl lactooleate	Fatty acid esters	0	0.0155086
12-amino-dodecanoic acid	Fatty Acids and Conjugates	0	0.0460887
11-Hydroxy-9-tridecenoic acid	Fatty acids and conjugates	0	0.0352041
Juniperic acid	Fatty Acids and Conjugates	0	0.0159864
(E)-2-Methylglutaconic acid	Fatty acids and conjugates	0	0.0210642
4-keto-n-caprylic acid	Fatty Acids and Conjugates	0	0.0205144
6-undecynoic acid	Fatty Acids and Conjugates	0	0.0207488
12Z,15Z-heneicosadienoic acid	Fatty Acids and Conjugates	0	0.00198238
3-Oxohexadecanoic acid	Fatty acids and conjugates	0	0.0426491
Dodecanedioic acid	Fatty acids and conjugates	C02678	0.00459153
Undecanedioic acid	Fatty acids and conjugates	0	0.0393448
(R)-2,3-Dihydroxy-3-methylpentanoate	Fatty acids and conjugates	C06007	0.0126563
(Z)-3-(1-Formyl-1-propenyl)pentanedioic acid	Fatty acids and conjugates	0	0.0453998
10-Oxooctadecanoic acid	Fatty acids and conjugates	0	0.0252361
Hypogeic acid	Fatty acids and conjugates	0	0.0365777
2-Methyladipic acid	Fatty acids and conjugates	0	0.0258873
14R-hydroxy-11E-eicosenoic acid	Fatty Acids and Conjugates	0	0.0252222
5,8-Eicosadienoic acid, 7,7-dimethyl-, (Z,Z)-	Fatty Acids and Conjugates	0	0.0297523
10-hydroxy-16-oxo-hexadecanoic acid	Fatty Acids and Conjugates	0	0.00923407
(E,E)-11,13-Octadecadien-9-ynoic acid	Fatty acids and conjugates	0	0.031017
ELV-N34	Fatty Acids and Conjugates	0	0.00232504
5-methyl-tetradecanedioic acid	Fatty Acids and Conjugates	0	0.0020618
Lactosamine	Fatty acyl glycosides	C00203	0.03469
Geranyl acetoacetate	Fatty alcohol esters	0	0.0447179
3Z,6Z,8E-Dodecatrien-1-ol	Fatty alcohols	0	0.0117516
(Z,Z)-3,6-Dodecadien-1-ol	Fatty alcohols	0	0.0278479
(Z,Z)-2,9,16-Heptadecatriene-4,6-diyn-8-ol	Fatty alcohols	0	0.00439766
Polyoxyethylene (600) monoricinoleate	Fatty alcohols	0	0.0401343
N-Ethyl trans-2-cis-6-nonadienamide	Fatty amides	C06551	0.0342242
Torvoside C	Fatty amides	0	0.0292222
N-palmitoyl alanine	Fatty amides	0	0.00962342
N-arachidonoyl glutamic acid	Fatty amides	0	0.0109376
Theaflavic acid	Flavans	0	0.00361651
6-(3,4-dihydroxy-6-methyl-5-oxooxan-2-yl)-5,7-dihydroxy-2-(3-hydroxyphenyl)-4H-chromen-4-one	Flavonoid glycosides	0	0.0450616
4-Oxovalproic acid	Gamma-keto acids and derivatives	C16655	0.0300122
PA(15:1(9Z)/0:0)	Glycerophosphates	0	0.0399122
1-pentadecanoyl-glycero-3-phosphate	Glycerophosphates	0	0.0447274
PE(18:1(9Z)/0:0)	Glycerophosphoethanolamines	0	0.0312278
LysoPE(0:0/18:3(6Z,9Z,12Z))	Glycerophosphoethanolamines	0	0.0475746
PI(18:2(9Z,12Z)/0:0)	Glycerophosphoinositols	0	0.0361189
1-Oleoylglycerophosphoinositol	Glycerophosphoinositols	0	0.0343057
PI(17:1(10Z)/0:0)	Glycerophosphoinositols	0	0.0455184
Osmanthuside A	Hydroxycinnamic acids and derivatives	0	0.0476236
18-Hydroxycortisol	Hydroxysteroids	0	0.0414208
NAPQI	Imines	0	0.0300982
Sunitinib	Indolines	0	0.0426549
(-)-Abietadiene	Isoprenoids	C11878	0.0395385
3-Hydroxysuberic acid	Medium-chain hydroxy acids and derivatives	0	0.0255885
4-fumarylacetoacetic acid	Medium-chain keto acids and derivatives	C01061	0.019972
3-Methoxy-4-Hydroxyphenylglycol sulfate	Methoxyphenols	0	0.0200788
Geranylacetone	Monoterpenoids	C13297	0.042873
(2S,4R)-p-Mentha-1(7),5-dien-2-ol acetate	Monoterpenoids	0	0.007548
1-Aminocyclohexanecarboxylic acid	Monoterpenoids	0	0.0093455
(R)-2-Nitro-p-mentha-1,5-diene	Monoterpenoids	0	0.0427773
2,4-Dimethyl-1-(1-methylethyl)-benzene	Monoterpenoids	0	0.00504713
2,6-Di-tert-butylbenzoquinone	Monoterpenoids	0	0.0385108
3-(4-Isopropylphenyl)propanal	Monoterpenoids	0	0.029285
Sarmentine	N-acylpyrrolidines	0	0.0496015
Densipolic acid	Octadecanoids	0	0.0185254
PPA	Organic phosphonic acids	C05682	0.0393291
OKOHA-PA	Oxidized glycerophospholipids	0	0.00539198
prolintane	Phenethylamines	0	0.00925912
N-Desmethylcitalopram	Phenylbutylamines	C16608	0.00404654
SM(d18:0/18:1(11Z))	Phosphosphingolipids	C00550	0.0336976
MIPC(t20:0/20:0(2OH))	Phosphosphingolipids	0	0.00752841
Physalin O	Physalins and derivatives	0	0.0472207
Progesterone	Pregnane steroids	C00410	0.0127561
Pregnenolone	Pregnane steroids	C01953	0.00909371
Erinapyrone C	Pyranones and derivatives	0	0.0263794
5-Carboxy-2'-deoxyuridine	Pyrimidine 2'-deoxyribonucleosides	0	0.0476045
5-Hydroxymethyluracil	Pyrimidines and pyrimidine derivatives	C03088	0.041766
3'-Hydroxyhexobarbital	Pyrimidines and pyrimidine derivatives	0	0.0492953
2,3-epoxyphylloquinone	Quinone and hydroquinone lipids	C05849	0.0244607
anhydroretinol	Sesquiterpenoids	0	0.0260718
4,7-Megastigmadien-9-ol	Sesquiterpenoids	0	0.0246475
(ent-2b,4S,9a)-2,4,9-Trihydroxy-10(14)-oplopen-3-one 2-(2-methylbutanoate) 9-(3-methyl-2E-pentenoate)	Sesquiterpenoids	0	0.0364993
7alpha,8alpha-Dihydroxycalonectrin	Sesquiterpenoids	0	0.0381604
Crucigasterin 277	Sphingoid bases	0	0.0408512
Clavepictine B	Sphingoid bases	0	0.0188575
Pregnanediol-3-glucuronide	Steroidal glycosides	C03033	0.0169262
Conicasterol D	Sterols	0	0.0190174
Stigmastentriol	Stigmastanes and derivatives	0	0.00999306
Homodolichosterone	Stigmastanes and derivatives	0	0.0249884
Neryl arabinofuranosyl-glucoside	Terpene glycosides	0	0.0334482
Ganoderal A	Triterpenoids	0	0.0316832
24-Nor-5beta-chol-22-ene-3alpha,12alpha-diol	Unclassified	0	0.0452338
Tris(butoxyethyl)phosphate	Unclassified	0	0.0082104
Octylamine	Unclassified	0	0.0416458
DL-Histidinol	Unclassified	0	0.0114091
B-Octylglucoside	Unclassified	0	0.0361922
Biuret	Unclassified	0	0.0100478
Dikegulac	Unclassified	0	0.0173312
Dillapional	Unclassified	0	0.044934
3-Dehydroshikimic acid	Unclassified	0	0.0366894
1-Phenylheptane	Unclassified	0	0.00397794
Anatoxin a(s)	Unclassified	0	0.0357686
Triacsin C	Unclassified	0	0.0489658
Tirandamycin	Unclassified	0	0.0479132
(3-Methyl-2-butenyl)-benzene	Unclassified	0	0.0137045
26:5(11Z,14Z,17Z,20Z,23Z)	Unclassified	0	0.0291349
12-METHOXY-4,4-BISNOR-5α-8,11,13-PODOCARPATRIEN-3-OL	Unclassified	0	0.0312388
Desmedipham	Unclassified	0	0.0378789
Pentylbenzene	Unclassified	0	0.0372334
1-Isobutanol	Unclassified	0	0.0435303
Integerrine	Unclassified	0	0.0390542
2-Ethyl-5-methylfuran	Unclassified	0	0.020819
N-Butylscopolamine metabolite	Unclassified	0	0.00846503
D(-)-β-hydroxy butyric acid	Unclassified	0	0.00400957
3,6-Dihydronicotinic acid	Unclassified	0	0.00467082
N-Methylpelletierine	Unclassified	0	0.0336866
Deamino-α-keto-demethylphosphinothricin	Unclassified	0	0.00152701
17beta-Hydroxy-5alpha-androstan-3-one cyclohexanecarboxylate	Unclassified	0	0.00605209
8-CYCLOPENTYLTHEOPHYLLINE	Unclassified	0	0.0089321
Tapentadol	Unclassified	0	0.0445236
dihydro-β-ergocryptine	Unclassified	0	0.0388518
CAY10574	Unclassified	0	0.0473279
Ecgonine methyl ester	Unclassified	C12448	0.0301127
Allyl isothiocyanate	Unclassified	C19317	0.00993924
Nicotinamide, N-(2-hydroxyethyl)-	Unclassified	0	0.0390272
2-Aminoethylarsonate	Unclassified	0	0.0194459
Lycoramine	Unclassified	0	0.0272898
PD 98059	Unclassified	0	0.00775963
Clavaminic acid	Unclassified	0	0.0304867
Chalciporone	Unclassified	0	0.0336455
Pregnanalone sulfate (Allopregnanolone sulfate)	Unclassified	0	0.0343935
Citalopram alcohol	Unclassified	0	0.0420285
GlcNAcβ1-3Galβ1-4Glcβ-Sp	Unclassified	0	0.0493959
cis-2-Carboxycyclohexyl-acetic acid	Unclassified	0	0.0414652
Allopregnanalone sulfate	Unclassified	0	0.00623479
Maculine	Unclassified	0	0.0190232
p-Phenetidine	Unclassified	0	0.00389952
Gonyautoxin 2	Unclassified	0	0.0346794
beta-D-4-Deoxy-delta4-GlcA-(1->4)-beta-D-Glc-(1->4)-alpha-L-Rha-(1->3)-beta-D-Glc	Unclassified	0	0.035978
5-Nitrofurfural	Unclassified	0	0.0398456
{[(2E)-2-methyl-3-phenylprop-2-en-1-yl]oxy}sulfonic acid	Unclassified	0	0.00976734
formyl 2E,4E,6Z-decatrienoate	Unclassified	0	0.0478779
Levoamine (Chloramphenicol D base)	Unclassified	0	0.00719792
13-Acetyl-9-Dihydrobaccatin III	Unclassified	0	0.0260191
3,5-DINITROCATECHOL (OR-486)	Unclassified	0	0.00314397
Dihydrodeoxy-8-epiaustdiol	Unclassified	0	0.0263995
W146	Unclassified	0	0.00752795
Cannabidiol dimethyl ether	Unclassified	0	0.0343747
Zonisamide	Unclassified	C07504	0.00792941
Tetrahydrozoline	Unclassified	0	0.0197778
3-β-hydroxy-20-oxopregn-5-en-17-α-yl sulfate	Unclassified	0	0.0371445
3-Methoxy-16-octylestra-1,3,5(10)-triene-16beta,17beta-diol	Unclassified	0	0.00827247
(±)9-HODE	Unclassified	0	0.00502208
Hydroxythiopental	Unclassified	0	0.0442611
4,4'-(Diphenylethenylidene)bis[N,N-dimethylbenzenamine]	Unclassified	0	0.0206705
[(2E)-3-hydroxy-2-(phenylmethylidene)propoxy]sulfonic acid	Unclassified	0	0.0402252
AS-252424	Unclassified	0	0.0299478
Cyanidin 3-(6''-acetylglucoside)-5-glucoside	Unclassified	0	0.0211217
Mecarphon	Unclassified	0	0.046617
S-Methyl-3-phospho-1-thio-D-glycerate	Unclassified	0	0.0176425
amifostine	Unclassified	C06819	0.0253988
PU-H71	Unclassified	0	0.0297373
Sulfometuron methyl	Unclassified	0	0.0170196
D6-Ambrettolide	Unclassified	0	0.0202735
1-(naphthalen-2-yl)-2-[(6-nitro-1,3-benzothiazol-2-yl)sulfanyl]ethanone	Unclassified	0	0.034049
Anhydrolycorinone	Unclassified	0	0.0362176
7-Prenyloxy-8-methoxy-3',4'-methylenedioxyisoflavone	Unclassified	0	0.0277055
1-Methyl-2-cyanopyridinium	Unclassified	0	0.00641009
1-Tetradecene	Unsaturated aliphatic hydrocarbons	0	0.0332897
