# Supplementary material for: Serum Metabolic Correlates of the Antibody Response in Subjects Receiving the Inactivated COVID-19 Vaccine
Source: Vaccines (Basel). 2022 Nov 9;10(11):1890. doi: 10.3390/vaccines10111890 (PMC9699138; doi:10.3390/vaccines10111890)
Supplement: Supplementary file 1 [file vaccines-10-01890-s001.zip › Supplement dataset 2.xlsx]

## Sheet: Sheet1
name	subclass	kegg	P value
Flumazenil	1,4-benzodiazepines	C07825	0.0108985
3-Hydroxymandelic acid	1-hydroxy-4-unsubstituted benzenoids	0	0.005042
Cardanoldiene	1-hydroxy-4-unsubstituted benzenoids	0	0.0407004
Riboflavin cyclic-4',5'-phosphate	Alloxazines and isoalloxazines	C16071	0.00628951
Dipyridamole	Amines	0	0.00495749
N-(1-Deoxy-1-fructosyl)valine	Amino acids, peptides, and analogues	0	0.0248569
L-Proline	Amino acids, peptides, and analogues	C00148	0.0425741
gamma-Glutamylleucine	Amino acids, peptides, and analogues	0	0.0200182
Histidinyl-Tryptophan	Amino acids, peptides, and analogues	0	0.0423003
gamma-Glutamylisoleucine	Amino acids, peptides, and analogues	0	0.0234869
Phenylalanyl-Valine	Amino acids, peptides, and analogues	0	0.0388589
DL-Ornithino-L-alanine	Amino acids, peptides, and analogues	0	0.0205895
Phenylalanyl-Glutamate	Amino acids, peptides, and analogues	0	0.0384239
Prolyl-Asparagine	Amino acids, peptides, and analogues	0	0.0434012
L-Histidine trimethylbetaine	Amino acids, peptides, and analogues	C05575	0.039024
L-Glutamic acid	Amino acids, peptides, and analogues	C00025	0.00343727
Asparaginyl-Asparagine	Amino acids, peptides, and analogues	0	0.03719
Ectoine	Amino acids, peptides, and analogues	C06231	0.0031956
Perindoprilat	Amino acids, peptides, and analogues	0	0.0468182
N-gamma-Glutamyl-S-allylcysteine	Amino acids, peptides, and analogues	0	0.0438806
Lysyl-Tryptophan	Amino acids, peptides, and analogues	0	0.0285662
N-Acetylleucine	Amino acids, peptides, and analogues	C02710	0.0494514
L-Leucine	Amino acids, peptides, and analogues	C00123	0.041921
Diphenhydramine N-glucuronide	Amino acids, peptides, and analogues	0	0.0449449
N-Acetyl-L-aspartic acid	Amino acids, peptides, and analogues	C01042	0.00810252
3-nonenoylglycine	Amino acids, peptides, and analogues	0	0.0212742
Morphiceptin	Amino acids, peptides, and analogues	0	0.000615234
4-amino-MX	Aniline and substituted anilines	0	0.0410656
2,5-Dimethyl-3-furanthiol acetate	Aryl thioethers	0	0.0477532
Gomphidic acid	Benzenetriols and derivatives	0	0.0278907
2-(3-methylbut-2-en-1-yl)benzene-1,3,5-triol	Benzenetriols and derivatives	0	0.0335778
Rockogenin	Benzodiazines	0	0.00667212
Imazamethabenz-methyl	Benzoic acids and derivatives	C11494	0.0240954
3-hydroxy-5-methoxybenzoic acid	Benzoic acids and derivatives	0	0.0401988
1-hydroxytacrine	Benzoquinolines	0	0.0050477
8-O-Methyloblongine	Benzylisoquinolines	0	0.0405134
7alpha,12alpha-dihydroxy-3-oxocholest-4-en-27-oic acid	Bile acids and derivatives	0	0.0320943
Sulfolithocholic acid	Bile acids, alcohols and derivatives	0	0.0482057
7alpha,26-dihydroxycholest-4-en-3-one	Bile acids, alcohols and derivatives	C17336	0.00935637
3α,7β-Dihydroxy-5β-cholest-24-en-26-oic acid	Bile acids, alcohols and derivatives	0	0.00106698
4'-Hydroxy-2-biphenylcarboxylic acid	Biphenyls and derivatives	0	0.0452193
1-[(5-Amino-5-carboxypentyl)amino]-1-deoxyfructose	Carbohydrates and carbohydrate conjugates	0	0.0179169
(S)-Multifidol 2-[apiosyl-(1->6)-glucoside]	Carbohydrates and carbohydrate conjugates	0	0.0335913
α-D-Galacturonic acid	Carbohydrates and carbohydrate conjugates	C00470	0.000819882
Zizybeoside I	Carbohydrates and carbohydrate conjugates	0	0.0178407
Methyl cellulose	Carbohydrates and carbohydrate conjugates	0	0.026904
N-Acetylneuraminic acid	Carbohydrates and carbohydrate conjugates	C19910	0.00323174
6-(butanoyloxy)-3,4,5-trihydroxyoxane-2-carboxylic acid	Carbohydrates and carbohydrate conjugates	0	0.00498075
Hyaluronic acid	Carbohydrates and carbohydrate conjugates	C00518	0.00511968
6-{[3-(1,2-dihydroxybutyl)-1-oxo-1H-isochromen-7-yl]oxy}-3,4,5-trihydroxyoxane-2-carboxylic acid	Carbohydrates and carbohydrate conjugates	0	0.0389135
Gluconic acid	Carbohydrates and carbohydrate conjugates	C00257	0.0453837
Pseudouridine 5'-phosphate	Carbohydrates and carbohydrate conjugates	C01168	0.0453162
N-Acetyl-9-O-acetylneuraminic acid	Carbohydrates and carbohydrate conjugates	0	0.0141757
3,4,5-trihydroxy-6-{2-hydroxy-4-[(1E)-3-oxo-3-[(3,4,5,6-tetrahydroxyoxan-2-yl)methoxy]prop-1-en-1-yl]phenoxy}oxane-2-carboxylic acid	Carbohydrates and carbohydrate conjugates	0	0.0293725
Deoxyribose	Carbohydrates and carbohydrate conjugates	C01801	0.0341463
Kynurenine	Carbonyl compounds	C00328	0.0367255
Pentadecan-2-one	Carbonyl compounds	0	0.0468604
Dihydrojasmone	Carbonyl compounds	0	0.0359563
6-Hydroxypseudooxynicotine	Carbonyl compounds	C01297	0.021896
Lauric aldehyde	Carbonyl compounds	C02278	0.0185303
8-Acetoxy-4-acoren-3-one	Carbonyl compounds	0	0.0180428
(3R,8E)-3-Hydroxy-5,8-megastigmadien-7-one	Carbonyl compounds	0	0.03852
(S,E)-Lyratol propanoate	Carboxylic acid derivatives	0	0.0441224
cis-3-Hexenyl lactate	Carboxylic acid derivatives	0	0.0122832
Chlorin E6	Chlorins	0	0.0454205
Glutaric acid	Dicarboxylic acids and derivatives	C00489	0.00188054
Lepidine	Diphenylethers	0	0.0250062
DG(8:0/i-17:0/0:0)	Diradylglycerols	0	0.0355992
Boviquinone 4	Diterpenoids	0	0.0414076
Pristanoylglycine	Diterpenoids	0	0.0265908
ent-16b,19-Kauranediol 19-acetate	Diterpenoids	0	0.0419209
9S,11R,15S-trihydroxy-2,3-dinor-13E-prostaenoic acid-cyclo[8S,12R]	Eicosanoids	C14795	0.0347566
3-hydroxybutyrylcarnitine	Fatty acid esters	0	0.016361
Stearidonyl carnitine	Fatty acid esters	0	0.0424014
Methyl (R)-3-methyl-2-oxopentanoate	Fatty acid esters	0	0.0148081
2-Phenylpropyl butyrate	Fatty acid esters	0	0.0293007
Polysorbate 20	Fatty acid esters	C11624	0.0212849
2-methoxy-hexadecanoic acid	Fatty Acids and Conjugates	C13947	0.0209598
9-tetradecynoic acid	Fatty Acids and Conjugates	0	0.0165764
trans-trans-muconic acid	Fatty acids and conjugates	0	0.0155232
Citramalic acid	Fatty acids and conjugates	C00815	0.0376922
EPA	Fatty acids and conjugates	C06428	0.013784
10-hydroxy-11-dodecenoic acid	Fatty Acids and Conjugates	0	0.0246408
Methylglutaric acid	Fatty acids and conjugates	0	0.015208
(E)-6-Hexadecenoic acid	Fatty acids and conjugates	0	0.0194716
5-(3-methoxyphenyl)-4-(sulfooxy)pentanoic acid	Fatty acids and conjugates	0	0.0215491
Ilicifolinoside A	Fatty acyl glycosides	0	0.0391426
Corchoionol C 9-glucoside	Fatty acyl glycosides	0	0.0402628
5Z-Octenyl acetate	Fatty alcohol esters	0	0.0154302
Dihydropanaxacol	Fatty alcohols	0	0.0371286
3-methyl-6-(1-methyl-ethyl)-3,9-decadien-1-ol	Fatty alcohols	0	0.00350427
(R)-1-Octen-3-ol	Fatty alcohols	C14272	0.0214811
6-Methyl-2-methylene-6-octene-1,3,8-triol	Fatty alcohols	0	0.0366698
8-Heptadecenal	Fatty aldehydes	0	0.0430216
Tetradecanal	Fatty aldehydes	0	0.0324971
Leukotriene B4 dimethylamide	Fatty amides	0	0.0464236
N-Isobutyl-2,4,8-decatrienamide	Fatty amides	0	0.0467295
pre-putrebactin	Fatty amides	0	0.0313632
N-palmitoyl taurine	Fatty amides	0	0.033013
desferrioxamine G	Fatty amides	0	0.0421053
N-linoleoyl taurine	Fatty amides	0	0.0217029
Quercetin 3-O-(6''-acetyl-glucoside)	Flavonoid glycosides	0	0.00835344
Rhamnocitrin 3-rhamnoside	Flavonoids	0	0.0133261
Aflatoxin GM1	Furanocoumarins	0	0.0259573
Amyl 2-furoate	Furoic acid and derivatives	0	0.0170938
(8alpha,10beta,11beta)-3-Hydroxy-4,15-dinor-1(5)-xanthen-12,8-olide	Gamma butyrolactones	0	0.0218002
PC(O-16:0/0:0)	Glycerophosphocholines	0	0.0453485
1-octadecylglycero-3-phosphocholine	Glycerophosphocholines	C04317	0.0207778
PC(P-15:0/0:0)	Glycerophosphocholines	0	0.0394
PC(6:0/0:0)	Glycerophosphocholines	0	0.00394929
LysoPE(0:0/22:5(4Z,7Z,10Z,13Z,16Z))	Glycerophosphoethanolamines	0	0.0495726
PE(P-18:0/0:0)	Glycerophosphoethanolamines	0	0.0367673
LysoPE(22:0/0:0)	Glycerophosphoethanolamines	0	0.0143694
trans-Ferulic acid	Hydroxycinnamic acids and derivatives	C01494	0.0450959
Hexadecyl ferulate	Hydroxycinnamic acids and derivatives	0	0.0048291
Urocanic acid	Imidazoles	C00785	0.00278974
S-4-Hydroxymephenytoin	Imidazolidines	0	0.0456842
Nb-Acetyl-Nb-methyltryptamine	Indoles	0	0.047261
alpha-Hydroxy-1-methyl-1H-indole-3-propanoic acid	Indolyl carboxylic acids and derivatives	0	0.0242386
Corchorifatty acid F	Lineolic acids and derivatives	0	0.0178649
Homovanillic acid	Methoxyphenols	C05582	0.0421311
Capsiate	Methoxyphenols	C20203	0.0302241
3-(L-Menthoxy)-2-methylpropane-1,2-diol	Monoterpenoids	0	0.0227425
(-)-Carvomenthone	Monoterpenoids	0	0.00414742
2,5-Diisopropyl-4-methylphenol	Monoterpenoids	0	0.0412075
(3S,6E)-Nerolidol	Monoterpenoids	C09704	0.0330721
Menthyl ethylene glycol carbonate	Monoterpenoids	0	0.0293416
Isocitral	Monoterpenoids	0	0.0469392
Convallasaponin A	Monoterpenoids	0	0.00190554
(1S,2S)-3-oxo-2-pentyl-cyclopentanebutanoic acid	Octadecanoids	0	0.025827
Sodium salicylate	O-methylated flavonoids	0	0.00859872
OHOHA-PA	Oxidized glycerophospholipids	0	0.0381889
OOB-PG	Oxidized glycerophospholipids	0	0.0115165
POV-PG	Oxidized glycerophospholipids	0	0.0213293
OKHdiA-PG	Oxidized glycerophospholipids	0	0.0216371
Oxomemazine	Phenothiazines	0	0.034933
5-(methylthio)-2,3-Dioxopentyl phosphate	Phosphate esters	C15650	0.0107037
Hematoporphyrin	Porphyrins	0	0.0268813
21-Deoxycortisol	Pregnane steroids	C05497	0.031605
17-Hydroxyprogesterone	Pregnane steroids	C01176	0.00694621
Deoxyguanosine	Purine 2'-deoxyribonucleosides	C00330	0.0336546
Deoxyadenosine	Purine 2'-deoxyribonucleosides	C00559	0.0253727
Temurin	Purines and purine derivatives	0	0.0479972
2-Isopropyl-3,5-dimethoxy-6-methylpyrazine	Pyrazines	0	0.0398323
Aminophenazone	Pyrazoles	C07539	0.0473839
cyclic 3-Hydroxymelatonin	Pyrroloindoles	0	0.00932989
Betaine aldehyde	Quaternary ammonium salts	C00576	0.0245746
Kynurenic acid	Quinoline carboxylic acids	C01717	0.0311621
FLUMEQUINE	Quinoline carboxylic acids	0	0.0206627
9-cis-retinol	Retinoids	C16682	0.00111254
11'-Carboxy-alpha-chromanol	Sesquiterpenoids	0	0.0239731
Farnesal	Sesquiterpenoids	C03461	0.0197778
11'-Carboxy-alpha-tocotrienol	Sesquiterpenoids	0	0.000554487
Farnesylcysteine	Sesquiterpenoids	C19691	0.0241109
delta-Methylionone	Sesquiterpenoids	0	0.018178
Kurilensoside F	Steroid conjugates	0	0.00591017
Tetrahydroaldosterone-3-glucuronide	Steroidal glycosides	0	0.0269002
Tuberoside	Steroidal glycosides	0	0.0430617
Asparagoside B	Steroidal glycosides	0	0.002472
Ptilosteroid A	Steroids	0	0.0164213
Oleoside 11-methyl ester	Terpene glycosides	0	0.0484072
Goshonoside F7	Terpene glycosides	0	0.0400446
Cinncassiol D2 glucoside	Terpene glycosides	0	0.0146117
5-(2-Hydroxyethyl)-4-methylthiazole	Thiazoles	C04294	0.0441759
2-(4-Methyl-5-thiazolyl)ethyl decanoate	Thiazoles	0	0.0241261
3alpha,12alpha,22-Trihydroxy-5beta-cholestan-26-oic acid	Unclassified	0	0.04644
Daphniphylline	Unclassified	0	0.0256885
2-Oxo-1,2-dihydroquinoline-4-carboxylate	Unclassified	0	0.0387615
Perindopril Acyl-beta-D-glucuronide	Unclassified	0	0.0184366
L-Lysine 1,6-lactam	Unclassified	0	0.0245877
Nε,Nε,Nε-Trimethyllysine	Unclassified	0	0.0486346
2,4-DINITROPHENOL	Unclassified	0	0.0104886
27-nor-22R-hydroxy-5alpha-cholestan-3,6-dione	Unclassified	0	0.0473102
Desmethyldeschlorobenzoyl Indomethacin	Unclassified	0	0.007639
Isopropyl citrate	Unclassified	0	0.0268703
1,3-Glyceryl dinitrate	Unclassified	0	0.0283446
UNC0224	Unclassified	0	0.017103
SR95531	Unclassified	0	0.0389872
N-Methyldioctylamine	Unclassified	0	0.004546
Tetracenomycin C	Unclassified	0	0.0400264
Thidiazuron	Unclassified	0	0.0343296
3-Epimacronine	Unclassified	0	0.01403
N-Fluorenylacetamide	Unclassified	0	0.0206605
3α,6α,7α,12α-Tetrahydroxy-5β-cholest-24-en-26-oic acid	Unclassified	0	0.0430604
RCS-4 N-(5-hydroxypentyl) metabolite	Unclassified	0	0.00622966
Venoterpine	Unclassified	0	0.0421687
Palmitoyl dopamine	Unclassified	0	0.0183372
MG(0:0/20:4(8Z,11Z,14Z,17Z)/0:0)	Unclassified	0	0.0203482
2,3,5-Trimethylfuran	Unclassified	0	0.0470888
α-hydroxy Farnesyl Phosphonic Acid	Unclassified	0	0.0327244
N-D-Glucosylarylamine	Unclassified	0	0.0122228
Quinidine-10,11-dihydrodiol	Unclassified	0	0.0026341
SENECRASSIDIOL 6-ACETATE	Unclassified	0	0.0355937
2-Pentadecenal	Unclassified	0	0.0166409
3,4,5-Trimethoxyphenyl acetate	Unclassified	0	0.0209226
7Z,10Z,13Z-hexadecatrienoic acid	Unclassified	0	0.0124322
5'-Butyrylphosphoinosine	Unclassified	0	0.00233434
Zwittergent 3-14	Unclassified	0	0.0264813
Baliospermin	Unclassified	0	0.00206042
[[[5-methoxy-1-[4-(trifluoromethyl)phenyl]pentylidene]amino]oxy]-, (E)-Acetic acid	Unclassified	0	0.0360091
2-Phosphinomethylmalate	Unclassified	0	0.0397357
5-Methoxy-DL-tryptophan	Unclassified	0	0.0410558
N-Acetyl-leu-leu-leu-tyr-amide	Unclassified	0	0.00285458
Triphenylpropargylphosphonium	Unclassified	0	0.0495249
PC(O-10:0/O-8:0)[U]	Unclassified	0	0.0069262
DNOC	Unclassified	0	0.0415948
Ribavirin 5'-phosphate	Unclassified	0	0.0494439
Coumarin	Unclassified	C05851	0.0328696
N-butyryl-L-Homocysteine thiolactone	Unclassified	0	0.0391256
1-(5-Ketohexyl)-3-methylxanthine	Unclassified	0	0.0215544
(2Z)-non-2-en	Unclassified	0	0.0419581
5-Ethyl-2E-undecen-4-one	Unclassified	0	0.0422509
1-Arachidonoyl Glycerol-d5	Unclassified	0	0.0127413
hydrocinnamic acid	Unclassified	C05629	0.0218436
6-Thioinosinic acid	Unclassified	0	0.025344
Rifamycin S	Unclassified	0	0.0453584
Loxoprofen Metabolite (b-D-Glucopyranuronic acid, 1-[a-methyl-4-[(2-oxocyclopentyl)methyl]benzeneace	Unclassified	0	0.00236226
PC(O-1:0/O-16:0)[U]	Unclassified	0	0.00913738
4,5-Dihydro-5,5-dimethyl-4-(3-oxobutyl)furan-2(3H)-one	Unclassified	0	0.0106455
Ergosine	Unclassified	0	0.0446491
Epithienamycin E	Unclassified	0	0.0338103
5alpha-Androstan-17beta-ol	Unclassified	0	0.034703
PC(O-18:1(9E)/0:0)[S]	Unclassified	0	0.027645
5β-Androstan-3α-ol-17-one sulfate	Unclassified	0	0.0305591
7-Hydroxytacrine	Unclassified	0	0.00845811
Zygadenine	Unclassified	0	0.0134265
Gualenate (Sodium Gualenate)	Unclassified	0	0.0392076
1,2-Benzisoxazole, 6-fluoro-3-(4-piperidinyl)-	Unclassified	0	0.0218677
N-[4-(5-Nitro-2-furyl)-2-thiazolyl]acetamide	Unclassified	0	0.00447521
(3R)-6-Hydroxy-3-isopropenyl-heptanoate	Unclassified	0	0.0029951
3-Acrylamidopropyl trimethylammonium	Unclassified	0	0.0182826
N-octadecanoyl-L-Homoserine lactone	Unclassified	0	0.0229156
4-hydroperoxy 2-Nonenal	Unclassified	0	0.0291555
9-O-Acetylneuraminic acid	Unclassified	0	0.00874112
Desmethyl methotrimeprazine 5-sulfoxide	Unclassified	0	0.0270541
1-Pentanesulfenothioic acid	Unclassified	0	0.0444538
Atraton	Unclassified	0	0.0288619
3-methyl-2,5-dioxo-3-Pyrrolidineacetic acid	Unclassified	0	0.0363099
PHENETHICILLIN	Unclassified	0	0.037954
3Alpha,7Alpha,12Alpha-trihydroxy-27-nor-5Beta-cholestan-24-one	Unclassified	0	0.0415852
4'-Methyl-alpha-pyrrolidinopropiophenone	Unclassified	0	0.0140888
4-Chloroacetanilide	Unclassified	0	0.0241875
Steryl sulfate	Unclassified	0	0.0221605
METHYL 3β,12-DIHYDROXY-11-KETOISOALLOSPIROSTAN-3-HEMISUCCINATE	Unclassified	0	0.0133532
Enoximone sulfone	Unclassified	0	0.0324438
4,4-Difluoropregn-5-ene-3,20-dione	Unclassified	0	0.0486571
Ergocornine	Unclassified	0	0.0212151
Caulerpin	Unclassified	0	0.00936141
Biotin-NHS	Unclassified	0	0.0221261
DHEA ENANTHATE	Unclassified	0	0.0182397
4,5-cis-Dihydroxy-1,2-dithiacyclohexane	Unclassified	0	0.0344846
3β,5β-Ketotriol	Unclassified	0	0.0386626
PPM-18	Unclassified	0	0.0258035
Phenthoate	Unclassified	0	0.0359846
Nimesulide	Unclassified	0	0.0240148
Octafluorocyclobutane	Unclassified	0	0.0313879
Calcidiol	Vitamin D and derivatives	C01561	0.0206538
